# Supplementary material for: Towards Deep Neural Network Models for the Prediction of the Blood–Brain Barrier Permeability for Diverse Organic Compounds
Source: Molecules. 2020 Dec 13;25(24):5901. doi: 10.3390/molecules25245901 (PMC7763607; doi:10.3390/molecules25245901)
Supplement: Supplementary file 1 [file molecules-25-05901-s001.zip]

Archive with 2 entries (2 files):
- LogBBdataset529.txt
- LogBBdataset529references.pdf
