# Supplementary material for: Towards Deep Neural Network Models for the Prediction of the Blood–Brain Barrier Permeability for Diverse Organic Compounds
Source: Molecules. 2020 Dec 13;25(24):5901. doi: 10.3390/molecules25245901 (PMC7763607; doi:10.3390/molecules25245901)
Supplement: Supplementary file 1 [file molecules-25-05901-s001.zip › LogBBdataset529.txt]

N	Structure	LogBB	Name	tissue	Ref
1	CCCCCC(C)C	0.86	2-Methyl heptane	Blood	1
2	CCCCCCC(C)C	0.98	2-Methyl octane	Blood	1
3	CCCCCCCC(C)C	1.05	2-Methyl nonane	Blood	1
4	CCC(C)CC	1.01	3-Methylpentane	Blood	2
5	CCCC(C)CC	0.90	3-Methylhexane	Blood	2
6	CCC(C)(C)C	1.04	2,2-Dimethylbutane	Blood	2
7	C1CC1	0.11	Cyclopropane	Blood	2
8	CC1CCCC1	0.93	Methylcyclopentane	Blood	2
9	C1CCCCC1	1.11	Cyclohexane	Blood	2
10	CC1CCCCC1	0.96	Methylcyclohexane	Blood	3
11	CC1CCCCC1C	1.07	1,2-Dimethylcyclohexane	Blood	3
12	CC(C)(C)C1CCCCC1	0.61	t-Butylcyclohexane	Blood	3
13	CC1CCC(C)C(C)C1	1.02	1,2,4-Trimethylcyclohexane	Blood	3
14	ClCCl	-0.34	Dichloromethane	Blood	2
15	ClC(Cl)Cl	0.15	Chloroform	Blood	2
16	CC(Cl)Cl	-0.28	1,1-dichloroethane	Blood	4
17	ClCCCl	-0.14	1,2-dichloroethane	Blood	4
18	CC(Cl)(Cl)Cl	0.29	1,1,1-Trichloroethane	Blood	2
19	ClCC(Cl)Cl	-0.10	1,1,2-trichloroethane	Blood	4
20	ClCC(Cl)(Cl)Cl	0.33	1,1,1,2-tetrachloroethane	Blood	4
21	FC(F)(F)CCl	0.12	1-Chloro-2,2,2-trifluroethane	Blood	2
22	CCCBr	0.27	1-bromopropane	Blood	5
23	CC(C)Br	0.56	2-bromopropane	Blood	5
24	FC(Br)C(F)(F)F	0.27	Teflurane	Blood	2
25	FC(F)(F)C(Cl)Br	0.14	Halothane	Blood	2
26	Cl\\C=C\\Cl	0.04	trans 1,2-dichloroethene	Blood	4
27	Cl\\C=C/Cl	-0.13	cis 1,2-dichloroethene	Blood	4
28	ClC(Cl)=C(Cl)Cl	0.37	tetrachloroethylene	Blood	4
29	CC=C	-0.06	Propene (Propylene)	Blood	6
30	CCCCCCC=C	0.74	1-Octene	Blood	1
31	CCCCCCCC=C	0.86	1-Nonene	Blood	1
32	CCCCCCCCC=C	0.96	1-Decene	Blood	1
33	C=CC=C	-0.17	1,3-Butadiene	Blood	7
34	ClC=C(Cl)Cl	0.11	Trichloroethene	Blood	2
35	FC(F)=CCl	-0.02	1-Chloro-2,2-difluroethylene	Blood	8
36	CO	0.02	Methanol	Blood	2
37	CCO	-0.12	Ethanol	Blood	2
38	CCCO	-0.08	1-Propanol	Blood	2
39	CCCCO	-0.02	1-Butanol	Blood	2
40	CCCCCO	0.20	1-Pentanol	Blood	2
41	CC(C)O	-0.11	2-Propanol (Isopropanol)	Blood	2
42	CC(C)CO	-0.14	2-Methyl-1-propanol (Isobutanol)	Blood	2
43	CC(C)CCO	0.04	3-Methyl-1-butanol (Isopentanol)	Blood	2
44	CC(C)(C)O	0.11	t-butanol	Blood	9
45	CCC(C)(C)O	0.07	amylene-hydrate (tertiary-amyl alcohol)	Blood	9
46	CCOCC	-0.01	Diethyl ether	Blood	2
47	CCOC(C)(C)C	0.22	Ethyl t-butyl ether	Blood	9
48	COC(C)(C)C	0.36	Methyl t-butyl ether	Blood	9
49	CCC(C)(C)OC	0.17	tertiary-Amyl methyl ether	Blood	9
50	COC(F)(F)C(Cl)Cl	0.12	Methoxyflurane	Blood	2
51	FC(F)OC(Cl)C(F)(F)F	0.19	Isoflurane	Blood	2
52	FC(F)OC(F)(F)C(F)Cl	0.14	Enflurane	Blood	2
53	FCOC(C(F)(F)F)C(F)(F)F	0.30	sevoflurane	Blood	2
54	C1CO1	0.01	Ethylene Oxide	Blood	10
55	FC(F)(F)COC=C	0.14	Fluroxene	Blood	2
56	C=COC=C	0.13	Divinyl ether (vinyl ether)	Blood	2
57	CC(C)=O	-0.17	Acetone	Blood	2
58	CCC(C)=O	-0.17	2-Butanone (Methyl ethyl ketone)	Blood	2
59	CCCC(C)=O	-0.01	2-pentanone	Blood	2
60	COC(C)=O	-0.13	Methyl acetate	Blood	2
61	CCOC(C)=O	0.00	Ethyl acetate	Blood	2
62	CCCOC(C)=O	0.12	Propyl acetate	Blood	2
63	CCCCOC(C)=O	0.28	Butyl acetate	Blood	2
64	CCCCCOC(C)=O	0.40	Pentyl acetate	Blood	2
65	CC(C)OC(C)=O	0.40	Isopropyl acetate	Blood	2
66	CC(C)COC(C)=O	0.45	Isobutyl acetate	Blood	2
67	CC(C)CCOC(C)=O	0.55	Isopentylacetate	Blood	2
68	C1=CC=CC=C1	0.20	Benzene	Blood	2
69	CC1=CC=CC=C1	0.27	Toluene	Blood	2
70	CC1=CC=CC=C1C	0.41	o-Xylene	Blood	4
71	CC1=CC(C)=CC=C1	0.22	m-xylene	Blood	4
72	CC1=CC=C(C)C=C1	0.38	p-xylene	Blood	4
73	CCC1=CC=CC=C1	0.26	ethylbenzene	Blood	4
74	C=CC1=CC=CC=C1	0.45	styrene	Blood	4
75	CC(C)(C)C1=CC=CC=C1	0.43	t-Butylbenzene	Blood	3
76	CC1=CC(C)=C(C)C=C1	0.16	1,2,4-Trimethylbenzene (Pseudocumene)	Blood	3
77	FC(F)(F)C1=CC=C(Cl)C=C1	0.17	4-Chlorobenzotrifluoride	Blood	11
78	OCC#C	-0.23	propargyl alcohol	Blood	12
79	C=CC#N	-0.40	acrylonitrile	Blood	13
80	FCCCN1C=CN=C1N(=O)=O	-0.24	1-(3-Fluoropropyl)-2-nitroimidazole (FPN)	Blood	14
81	FCCCCCCCCN1C=CN=C1N(=O)=O	-0.17	1-(8-fluorooctyl)-2-nitroimidazole (FON)	Blood	14
82	CC12CCC3C(CCC4=C3C=CC(O)=C4)C1CC(F)C2O	-0.30	16a-fluoroestradiol (estradiol16afluoro)	blood	15
83	CCCCCCN1CCN(CC1)C1=CC=C(I)C=C1	1.01	1-hexyl-4-(4-iodophenyl)piperazine	Blood	16
84	OCC1=NC=C2CN=C(C3=C(F)C=CC=C3)C3=C(C=CC(Cl)=C3)N12	-0.07	1-hydroxymidazolam	Serum	17
85	CCC(C)N1CCN(CC1)C1=CC=C(I)C=C1	1.38	1-isobutyl-4-(4-iodophenyl)piperazine	Blood	16
86	CN1N(C(=O)C=C1C)C1=CC=C(F)C=C1	-0.05	4-Fluoroantipyrine	Blood	18
87	CC1=NC=C2C(O)N=C(C3=C(F)C=CC=C3)C3=C(C=CC(Cl)=C3)N12	-0.03	4-hydroxymidazolam	Serum	17
88	IC1=C(CN2CCCCC2)C=C(CN2CCCCC2)C=C1	0.98	4-iodo-alpha,alpha'-dipiperidino-m-xylene	Blood	19
89	CN1N(C(=O)C(I)=C1C)C1=CC=CC=C1	-0.10	4-Iodoantipyrine	Blood	18
90	CCC(C)NC1=CC(NC(C)CC)=C(I)C=C1	0.64	4-iodo-N,N'-isopropyl-m-xylenediamine	Blood	19
91	CCCCC1(CC)C(=O)NC(=O)NC1=O	0.19	5-Butyl-5-ethyl barbituric acid (Butethal)	Plasma	20
92	CCCCCCCC1(CC)C(=O)NC(=O)NC1=O	0.02	5-Heptyl-5-ethyl barbituric acid	Plasma	20
93	CCCCCCC1(CC)C(=O)NC(=O)NC1=O	0.36	5-Hexyl-5-ethyl barbituric acid	Plasma	20
94	CCC1(C)C(=O)NC(=O)NC1=O	-0.22	5-Methyl-5-ethyl barbituric acid	Plasma	20
95	CCCCCCCCC1(CC)C(=O)NC(=O)NC1=O	0.24	5-Octyl-5-ethyl barbituric acid	Plasma	20
96	CCCCCC1(CC)C(=O)NC(=O)NC1=O	0.09	5-Pentyl-5-ethyl barbituric acid	Plasma	20
97	CCCC1(CC)C(=O)NC(=O)NC1=O	0.09	5-Propyl-5-ethyl barbituric acid	Plasma	20
98	CC1=C(CCN2CCC(CC2)C2=NOC3=C2C=CC(F)=C3)C(=O)N2CCCC(O)C2=N1	-0.67	9-OH Risperidone	Blood	21
99	CN(C)C1=CC=CC=C1SC1=C(N)C=C(CCF)C=C1	0.55	AFE	blood	22
100	CC1N(CCC2=CC=CC=C12)C1=C(C)C(C)=NC(NC2=CC=C(F)C=C2)=N1	0.67	AI-9 (YH1885)	Plasma	23
101	CC1NC(=O)C2(CCCC2)NC1=O	-0.26	alaptide	Plasma	24
102	CC1=CN(C2CC(F)C(CO)O2)C(=O)NC1=O	-0.59	alovudine	Blood	25
103	CC(C)(C)[N+](\\[O-])=C/C1=CC=[N+]([O-])C=C1	-0.38	alpha-(4-pyridyl-1-oxide)-N-tert-butylnitrone	Blood	26
104	CC1=NN=C2CN=C(C3=CC=CC=C3)C3=CC(Cl)=CC=C3N12	-0.04	Alprazolam	Serum	17
105	CN(C)C1=C(C)N(C)N(C1=O)C1=CC=CC=C1	0.00	Aminopyrine	Serum	27
106	CCC1(CCC(C)C)C(=O)NC(=O)NC1=O	0.04	Amobarbital (5-Ethyl-5-(3-methylbutyl)barbital)	Serum	28
107	CN1N(C(=O)C=C1C)C1=CC=CC=C1	-0.10	Antipyrine	Blood	29
108	CC(C)NCC(O)COC1=CC=C(CC(N)=O)C=C1	-1.42	atenolol	Plasma	30
109	CCC1(CC)C(=O)NC(=O)NC1=O	-0.14	Barbital (5-Ethyl-5-ethyl barbituric acid)	Plasma	20
110	CN1CCC2(O)C(C1)C1=CC=CC(C)=C1OC1=CC=CC=C21	0.82	Beloxepin (Org4428)	Blood	21
111	CCN1CN(C2=CC=C(Br)C=C2)C2(CCN(CCCC(=O)C3=CC=C(F)C=C3)CC2)C1=O	-0.43	BESP	Blood	31
112	CNCCC1=NC=CC=C1	-0.30	betahistine (Y-G 14)	Blood	32
113	OC(CCN1CCCCC1)(C1CC2CC1C=C2)C1=CC=CC=C1	0.85	Biperiden	Plasma	33
114	CC(C)(C1=CC=C(O)C=C1)C1=CC=C(O)C=C1	-0.12	bisphenol A	Serum	34
115	CN1CN(C2=CC=C(Br)C=C2)C2(CCN(CCCC(=O)C3=CC=C(F)C=C3)CC2)C1=O	-0.55	BMSP	Blood	31
116	CCCN1CN(C2=CC=C(Br)C=C2)C2(CCN(CCCC(=O)C3=CC=C(F)C=C3)CC2)C1=O	-0.01	BPSP	Blood	31
117	FC1=CC=C(C=C1)C(=O)CCCN1CCC2(CC1)N(CNC2=O)C1=CC=C(Br)C=C1	0.07	BSP	Blood	31
118	CCCCOC(=O)C1=CC=C(N)C=C1	0.42	butyl 4-aminobenzoate	Plasma	35
119	CN1C=NC2=C1C(=O)N(C)C(=O)N2C	-0.06	Caffeine (1,3,7-Trimethylxanthine)	Blood	36
120	NC(=O)N1C2=C(C=CC=C2)C=CC2=C1C=CC=C2	0.00	carbamazepine	Blood	21
121	ClCCNC(=O)N(CCCl)N=O	-0.52	Carmustine (BCNU)	Blood	29
122	CC(C)(C)NCC(O)COC1=CC=CC2=C1CCC(=O)N2	-0.40	carteolol	Serum	37
123	CN(C)CCCN1C2=C(SC3=C1C=C(Cl)C=C3)C=CC=C2	1.06	Chlorpromazine	Plasma	38
124	CN1C2=C(C=C(Cl)C=C2)N(C2=CC=CC=C2)C(=O)CC1=O	0.35	Clobazam	Serum	17
125	ClC1=CC=CC(Cl)=C1NC1=NCCN1	0.11	Clonidine (SKB6)	Blood	39
126	COC(=O)C1C2CCC(CC1OC(=O)C1=CC=CC=C1)N2C	0.60	Cocaine	Plasma	40
127	COC1=C2OC3C(O)C=CC4C5CC(C=C1)=C2C34CCN5C	0.60	Codeine	Plasma	41
128	CN1C(CCC1=O)C1=CN=CC=C1	-0.38	Cotinine	Plasma	42
129	OC1=CC=C(C=C1)C1=COC2=C(C=CC(O)=C2)C1=O	-0.15	daidzein	Blood	43
130	CNCCCN1C2=C(CCC3=C1C=CC=C3)C=CC=C2	1.00	Desipramine	Blood	36
131	NCCCN1C2=C(CCC3=C1C=CC=C3)C=CC=C2	1.06	desmethydesipramine (didesipramine or Desdimethylimipramine)	Blood	44
132	ClC1=CC2=C(NC(=O)CC(=O)N2C2=CC=CC=C2)C=C1	0.36	Desmethylclobazam	Serum	17
133	ClC1=C2C(NC(=O)CN=C2C2=CC=CC=C2)=CC=C1	0.50	Desmethyldiazepam	Serum	17
134	CNCCCN1C2=C(SC3=C1C=CC=C3)C=CC=C2	0.59	desmonomethylpromazine (Monodesmethylpromazine)	Plasma	44
135	CN1C2=C(C=C(Cl)C=C2)C(=NCC1=O)C1=CC=CC=C1	0.52	Diazepam	Serum	17
136	OCC1CCC(O1)N1C=NC2=C1N=CNC2=O	-1.30	Didanosine (2',3'-dideoxyinosine)	Plasma	45
137	CN(C)CCOC(C1=CC=CC=C1)C1=CC=CC=C1	1.26	diphenhydramine	Plasma	46
138	ClC1=CC=C2N(C3CCN(CCCN4C(=O)NC5=CC=CC=C45)CC3)C(=O)NC2=C1	-0.93	domperidone	Blood	21
139	CN(C)CCOC(C)(C1=CC=CC=C1)C1=CC=CC=N1	0.64	doxylamine	Plasma	46
140	CCOC1=CC=CC=C1C(N)=O	-0.05	ethenzamide (o-Ethoxybenzamide and AI-5)	Plasma	47
141	CCOC(=O)C1=CC=C(N)C=C1	0.27	ethyl 4-aminobenzoate	Plasma	35
142	CCC(=O)N(C1CCN(CCC2=CC=CC=C2)CC1)C1=CC=CC=C1	0.38	Fentanyl	Blood	48
143	CC(F)OC(=O)C1=C2CN(C)C(=O)C3=C(C=CC(F)=C3)N2C=N1	-0.09	FFMZ	Blood	49
144	CCOC(=O)C1=C2CN(C)C(=O)C3=C(C=CC(F)=C3)N2C=N1	-0.29	flumazenil	Blood	44
145	CN1C2=C(C=C(C=C2)N(=O)=O)C(=NCC1=O)C1=C(F)C=CC=C1	0.06	Flunitrazepam	Serum	17
146	CCOC(=O)C1=C2CN(CCF)C(=O)C3=C(C=CC(F)=C3)N2C=N1	-0.14	fluoroethylfumazrnil	Blood	50
147	OC(COCF)CN1C=CN=C1N(=O)=O	-0.01	fluoromisonidazole	Blood	14
148	CNCCC(OC1=CC=C(C=C1)C(F)(F)F)C1=CC=CC=C1	0.36	Fluoxetine	Plasma	51
149	CC1(C)C(O)CCC2(C)C1CCC1(C)C2C(=O)C=C2C3CC(C)(CCC3(C)CCC12C)C(O)=O	-1.40	glycyrrhetinic acid	Plasma	42
150	CCC(O)(CC(N)=O)C1=CC=CC=C1	0.04	HEPP (beta-ethyl-beta-hydroxybenzenepropanamide)	Blood	52
151	CN1C(=O)NC(=O)C(C)(C1=O)C1=CCCCC1	0.10	Hexobarbital	Blood	44
152	OCCOCCN1CCN(CC1)C(C1=CC=CC=C1)C1=CC=C(Cl)C=C1	0.58	Hydroxyzine	Blood	48
153	CN1CN(C2=CC=CC=C2)C2(CCN(CCCC(=O)C3=CSC(I)=C3)CC2)C1=O	-0.25	I-1	Blood	53
154	I\\C=C\\CN1CCC(COC2=CC=C(C=C2)C#N)CC1	1.13	I-4 (44cyanophenoxymethylpiperidineniodoallyl)	Blood	54
155	CC(C)CC1=CC=C(C=C1)C(C)C(O)=O	-0.18	Ibuprofen (a-Methyl-4-isobutylphenylacetic acid)	Blood	36
156	CN(C)CCCN1C2=C(CCC3=C1C=CC=C3)C=CC=C2	0.83	Imipramine (SKB8)	Blood	39
157	CC(C)(C)NC(=O)C1CN(CC2=CN=CC=C2)CCN1CC(O)CC(CC1=CC=CC=C1)C(=O)NC1C(O)CC2=CC=CC=C12	-0.74	Indinavir	Plasma	55
158	COC1=CC2=C(C=C1)N(C(=O)C1=CC=C(Cl)C=C1)C(C)=C2CC(O)=O	-1.26	Indomethacin	Blood	36
159	NC1=NC(N)=C(N=N1)C1=C(Cl)C(Cl)=CC=C1	0.48	lamotrigine	Plasma	56
160	CCN(CC)CC(=O)NC1=C(C)C=CC=C1C	0.34	lidocaine	Plasma	35
161	OC1N=C(C2=CC=CC=C2Cl)C2=CC(Cl)=CC=C2NC1=O	0.41	Lorazepam	Serum	17
162	CN(C)CC1=CC=C(CSCCNC2=NC(=O)C(CC3=CN=C(C)C=C3)=CN2)O1	-1.06	Lupitidine (SKB5)	Blood	39
163	OCC(O)C(O)C(O)C(O)CO	-1.60	Mannitol	Plasma	57
164	OC(C1CCCCN1)C1=CC(=NC2=C1C=CC=C2C(F)(F)F)C(F)(F)F	0.63	Mefloquine (+ve) (AI-8)	Plasma	58
165	CNC(C)CC1=CC=CC=C1	0.90	methamphetamine	Serum	59
166	CCC#CC(C)C1(CC=C)C(=O)NC(=O)N(C)C1=O	-0.06	Methohexital	Serum	28
167	CN1CCN2C(C1)C1=CC=CC=C1CC1=CC=CC=C21	0.99	Mianserin	Blood	21
168	CC1=NC=C2CN=C(C3=C(F)C=CC=C3)C3=C(C=CC(Cl)=C3)N12	0.36	Midazolam	Blood	36
169	CON1C=C(C(O)=O)C(=O)C2=C1C=C1OCOC1=C2	-0.92	miloxacin	Plasma	42
170	CN1CCN2C(C1)C1=CC=CC=C1CC1=CC=CN=C21	0.53	Mirtazapine	Blood	21
171	CN1CCC23C4OC5=C(O)C=CC(CC1C2C=CC4O)=C35	-0.24	Morphine	Plasma	41
172	CN1CN(C2=CC=CC=C2)C2(CCN(CCCC(=O)C3=CC=C(F)C=C3)CC2)C1=O	0.46	MSP	Blood	31
173	CCN1C=C(C(O)=O)C(=O)C2=C1N=C(C)C=C2	-0.66	nalidixic acid	Plasma	33
174	CC1=CC=NC2=C1NC(=O)C1=C(N=CC=C1)N2C1CC1	0.00	Nevirapine	Plasma	55
175	CN1CCCC1C1=CC=CN=C1	0.24	Nicotine	Plasma	42
176	CSC1=CC2=C(SC3=CC=CC=C3N2CCC2CCCNC2)C=C1	0.75	Northioridazine	Serum	38
177	CN1CCN(CC1)C1=NC2=CC=CC=C2NC2=C1C=C(C)S2	0.78	Olanzapine	Plasma	60
178	FC(F)(F)C1=CC=NC(=C1)N1CCN(CCCCN2CCCC2=O)CC1	0.16	Org13011	Blood	21
179	ClC1=CC2=C(OC3=C(C=CC=C3)C3CNCC23)C=C1	0.39	Org30526	Blood	21
180	CC1=CC=CC2=C1OC1=C(C=CC=C1)C1(O)CCNCC21	0.52	Org32104	Blood	21
181	NC(CC=C)C1=C(C=CC=C1)C1=NOC2=C1C=CC=C2	0.00	Org34167	Blood	21
182	CN1CC2C(C1)C1=C(OC3=C2C=CC=C3)C=CC(Cl)=C1	1.03	Org5222	Blood	21
183	OC1N=C(C2=CC=CC=C2)C2=CC(Cl)=CC=C2NC1=O	0.61	Oxazepam	Blood	36
184	CC(=O)NC1=CC=C(O)C=C1	-0.34	Paracetamol (Acetaminophen or +ol)	Blood	36
185	CN1C=NC2=C1C(=O)N(C)C(=O)N2	0.06	Paraxanthine	Blood	44
186	CC1C2CC3=C(C=C(O)C=C3)C1(C)CCN2CC=C(C)C	0.64	Pentazocine	Plasma	33
187	CCCC(C)C1(CC)C(=O)NC(=O)NC1=O	0.12	Pentobarbital (5-Ethyl-5-(1-methylbutyl)barbital)	Blood	36
188	C1CCN2N=NN=C2CC1	-0.03	pentylenetetrazole (metrazole)	Serum	61
189	C1CCN(CC1)C1(CCCCC1)C1=CC=CC=C1	0.44	phencyclidine	Serum	62
190	CCCCC1C(=O)N(N(C1=O)C1=CC=CC=C1)C1=CC=CC=C1	-0.52	Phenylbutazone	Blood	63
191	CC(C)(C)[N+](\\[O-])=C/C1=CC=CC=C1	0.05	Phenyl-N-tert-butylnitrone	Blood	26
192	O=C1NC(=O)C(N1)(C1=CC=CC=C1)C1=CC=CC=C1	-0.04	Phenytoin	Blood	44
193	CNC(=O)OC1=CC=C2N(C)C3N(C)CCC3(C)C2=C1	0.08	physostigmine	Blood	29
194	CC(C)NCC(O)COC1=CC=CC2=C1C=CN2	-0.15	Pindolol	Blood	64
195	CCC(C)N(C)C(=O)C1=CC2=CC=CC=C2C(=N1)C1=C(Cl)C=CC=C1	0.48	PK-11195	Plasma	65
196	OC(=O)C1=CC=C(C=C1)C1=CC=CC=C1	-1.26	p-Phenylbenzoic acid	Plasma	33
197	CCN(CC)CCOC(=O)C1=CC=C(N)C=C1	0.05	procaine	Plasma	35
198	CN(C)CCCN1C2=CC=CC=C2SC2=CC=CC=C12	1.23	Promazine	Blood	36
199	CC(C)C1=CC=CC(C(C)C)=C1O	0.48	Propofol	Blood	66
200	CC(C)NCC(O)COC1=C2C=CC=CC2=CC=C1	0.64	Propranolol (Propanolol)	Plasma	44
201	CCCOC(=O)C1=CC=C(N)C=C1	0.55	propyl-4-aminobenzoate	plasma	35
202	C1=CC2=C3C(C=CC4=CC=CC(C=C2)=C34)=C1	0.23	pyrene	Plasma	67
203	COC1=CC=C(CN(CCN(C)C)C2=CC=CC=N2)C=C1	0.50	Pyrilamine (Mepyramine SKB7)	Blood	39
204	CCC1=CC=CC2=C1NC1=C2CCOC1(CC)CC(O)=O	-1.51	R-Etodolac	Plasma	33
205	CC1=C(CCN2CCC(CC2)C2=NOC3=C2C=CC(F)=C3)C(=O)N2CCCCC2=N1	-0.02	Risperidone	Blood	21
206	COC1=C(OC2CCCC2)C=C(C=C1)C1CNC(=O)C1	0.61	rolipram	Blood	68
207	NC(=N)SCCF	-0.27	S-2fluoroethylisothiourea	Blood	69
208	CC(C)(C)NCC(O)C1=CC=C(O)C(CO)=C1	-1.30	salbutamol (albuterol)	Plasma	70
209	OC(=O)C1=CC=CC=C1O	-1.10	Salicylic acid (2-Hydroxybenzoic acid)	Blood	36
210	CC(C)(C)NC(=O)C1CC2CCCCC2CN1CC(O)C(CC1=CC=CC=C1)NC(=O)C(CC(N)=O)NC(=O)C1=NC2=C(C=CC=C2)C=C1	-1.03	saquinavir (invirase)	Plasma	71
211	BrC1=CC=CN=C1CSCCNC1=C(C=CN1)N(=O)=O	-0.67	SKB15	Blood	39
212	O=N(=O)C1=C(NCCSCC2=NC=CC=C2)NC=C1	-0.66	SKB16	Blood	39
213	O=N(=O)C1=C(NCCSCC2=NC=CC=C2)NC=C1CC1=CC=CC=C1	-0.12	SKB17	Blood	39
214	NC(N)=NC1=NC(=CS1)C1=CC=CC=C1	-0.18	SKB19 (guanidinen4phenylthiazol2yl)	Blood	39
215	CC1=CSC(N=C(N)N)=N1	-0.04	SKB2 (guanidinen25methylthiazol2yl )	Blood	39
216	NC(N)=NC1=NC(=CS1)C1=CC=CC(N)=C1	-1.15	SKB20 (guanidinen43aminophenylthiazol2yl)	Blood	39
217	CC(=O)NC1=CC=CC(=C1)C1=CSC(N=C(N)N)=N1	-1.57	SKB22	Blood	39
218	CN\\C(NC1=CC(=CC=C1)C1=CSC(N=C(N)N)=N1)=N\\C#N	-1.54	SKB23	Blood	39
219	CN(C)CC1=CC=C(CSCCNC2=C(C=CN2)N(=O)=O)O1	-1.12	SKB24 (pyrrole3nitro225dimethylaminomethylfuran2ylmethylthioethylamino)	Blood	39
220	CN(C)CC1=CC=C(CSCCNC2=C(C(CC3=CC=CC=C3)=CN2)N(=O)=O)O1	-0.73	SKB25 (ranidtidineanalog)	Blood	39
221	CN(C)CC1=CC=C(O1)C1=CC(NC2=C(C=CN2)N(=O)=O)=CC=C1	-0.27	SKB26 (pyrrole3nitro235dimethylaminomethylfuran2ylphenylamino )	Blood	39
222	CN(C)CC1=CC=NC(=C1)C1=CC(NC2=C(C=CN2)N(=O)=O)=CC=C1	-0.28	SKB29	Blood	39
223	CC(=O)NCCCOC1=CC(CN2CCCCC2)=CC=C1	-0.46	SKB30 (npropylacetamide33npiperidinylmethylphenoxy)	Blood	39
224	O=C(NCCCOC1=CC=CC(CN2CCCCC2)=C1)C1=CC=CC=C1	-0.24	SKB31 (benzamiden33piperidinylmethylphenoxy)	Blood	39
225	OCCCOC1=CC(CN2CCCCC2)=CC=C1	-0.02	SKB34 (propanol33npiperidinylmethylphenoxy)	Blood	39
226	C(CNC1=CC=CC=N1)COC1=CC(CN2CCCCC2)=CC=C1	0.69	SKB36 (2pyridineaminen33npiperidinylmethylphenoxypropyl)	Blood	39
227	C(CNC1=NC=CS1)COC1=CC=CC(CN2CCCCC2)=C1	0.44	SKB37	Blood	39
228	C(CNC1=NC2=C(O1)C=CC=C2)COC1=CC(CN2CCCCC2)=CC=C1	0.22	SKB42	Blood	39
229	CCCN(CCC)CCC1=C2CC(=O)NC2=C(O)C=C1	-0.43	SKF 89124	Blood	32
230	CSC(N)=N	-0.60	S-methylisothiourea	Blood	69
231	FC1=CC=C(C=C1)C(=O)CCCN1CCC2(CC1)N(CNC2=O)C1=CC=CC=C1	0.26	Spiperone	Blood	31
232	CC1=CN(C2OC(CO)C=C2)C(=O)NC1=O	-0.48	Stavudine	Plasma	55
233	CN1CCCCC1CCN1C2=CC(=CC=C2SC2=C1C=CC=C2)S(C)(=O)=O	0.18	Sulforidazine	Serum	38
234	CN(C\\C=C\\C#CC(C)(C)C)CC1=C2C=CC=CC2=CC=C1	0.09	terbinafine	Plasma	72
235	CC(C)(C)OC(=O)CCCC1=CC=C(C=C1)N(CCCl)CCCl	1.00	tertbutylchlorambucil	Blood	29
236	CN1C=NC2=C1C(=O)NC(=O)N2C	-0.30	Theobromine (3,7-Dimethylxanthine)	Plasma	73
237	CN1C2=C(NC=N2)C(=O)N(C)C1=O	-0.35	Theophylline (1,3-Dimethylxanthine)	Blood	36
238	CCCC(C)C1(CC)C(=O)NC(=S)NC1=O	-0.15	Thiopental (Thiopentone)	Plasma	33
239	S=C(NC1CCCCC1)N1CCC(CC1)C1=CNC=N1	-0.16	thioperamide	Blood	74
240	CSC1=CC=C2SC3=C(C=CC=C3)N(CCC3CCCCN3C)C2=C1	0.24	Thioridazine	Blood	38
241	CC1CC2=C(CCC(=O)C2)C2CCC3(C)C(CCC3(O)C#C)C12	0.40	tibolone	Blood	44
242	CN\\C(NCCSCC1=CSC(N=C(N)N)=N1)=N\\C#N	-0.82	Tiotidine (SKB10)	Blood	39
243	CC(C)NCC(O)COC1=CC(C)=CC=C1	0.47	Toliprolol	Blood	64
244	CN1CCN(CCCN2C3=C(SC4=C2C=C(C=C4)C(F)(F)F)C=CC=C3)CC1	1.44	Trifluroperazine	Blood	36
245	CN(C)CCC=C1C2=C(CCC3=C1C=CC=C3)C=CC=C2	0.89	triptanol (amitriptyline)	Blood	44
246	CCCC(CCC)C(O)=O	-1.15	Valproic acid	Plasma	33
247	COC1=CC=C(CCN(C)CCCC(C#N)(C(C)C)C2=CC(OC)=C(OC)C=C2)C=C1OC	-0.70	Verapamil	Blood	36
248	CN(C)CCC1=CC=CC=N1	-0.06	Y-G 15 (2pyridineethanaminenndimethyl)	Blood	32
249	NCCC1=NC=CS1	-0.42	Y-G 16 (thiazole22aminoethyl)	Blood	32
250	C(CNC1=NC2=C(S1)C=CC=C2)COC1=CC(CN2CCCCC2)=CC=C1	0.14	Zolantidine (SKB41)	Blood	39
251	ClC1=CC=C2NC(=O)CN=C(C3=CC=CC=C3)C2=C1	0.50	Nordazepam	Blood	75
252	CN(C)C1=NC=CC(=C1)C1=NNC(N)=N1	-1.17	BBCPD10	Blood	76
253	CCC(NC(=O)C1=C(C)C(=NC2=C1C=CC=C2)C1=CC=CC=C1)C1=CC=CC=C1	0.30	SB222200	Blood	76
254	CC(C)C1=NC(=NO1)C1=C2CN(C)C(=O)C3=C(C=CC=C3Cl)N2C=N1	-0.30	L-663,581	Blood	77
255	CN1CC2=C(N=CN2C2=C(C(Cl)=CC=C2)C1=O)C1=NOC(=N1)C(C)(C)O	-1.34	L-663,581 Mono-Hydroxylated metabolite	Blood	77
256	CN1CC2=C(N=CN2C2=C(C(Cl)=CC=C2)C1=O)C1=NOC(=N1)C(C)(O)CO	-1.82	L-663,581 Bis-Hydrolated	Blood	77
257	C1CNC2=C(C1)C=CC=C2	0.65	1,2,3,4-Tetrahydroquinoline		78
258	CC1=NN=C2C(O)N=C(C3=CC=CC=C3)C3=C(C=CC(Cl)=C3)N12	-1.48	4-Hydroxyalprazolam		78
259	CC(=O)OC1=CC=CC=C1C(O)=O	-0.50	Acetylsalicylic acid		78
260	CC(N)CC1=CC=CC=C1	0.93	Amphetamine		78
261	CN1C2CCC1CC(C2)OC(=O)C(CO)C1=CC=CC=C1	-0.06	Atropine		78
262	CN(C)C1=CC=C(O1)C1=CC=CC(NC2=C(C=CN2)N(=O)=O)=C1	-0.27	BBcpd18 (ranitidine analog)		78
263	CC(C)CC1N2C(=O)C(NC(=O)C3CN(C)C4CC5=C(Br)NC6=CC=CC(=C56)C4=C3)(OC2(O)C2CCCN2C1=O)C(C)C	-1.10	Bromocriptine		78
264	O=C1CC2(CCCC2)CC(=O)N1CCCCN1CCN(CC1)C1=NC=CC=N1	0.48	Buspirone		78
265	NC(=O)N1C2=C(C=CC=C2)C2OC2C2=C1C=CC=C2	-0.34	Carbamazepine-10,11-epoxide		79
266	COC1(NC(=O)C2SC(S2)=C(C(N)=O)C(O)=O)C2SCC(CSC3=NN=NN3C)=C(N2C1=O)C(O)=O	-1.89	Cefotetan		78
267	FC(F)OC(F)C(F)(F)F	0.11	Desflurane		78
268	COC1=CC(=CC(OC)=C1O)C1C2C(COC2=O)C(OC2OC3COC(C)OC3C(O)C2O)C2=CC3=C(OCO3)C=C12	-2.00	Etoposide		78
269	OCCN1CCN(CCCN2C3=CC=CC=C3SC3=C2C=C(C=C3)C(F)(F)F)CC1	1.51	Fluphenazine		38
270	OC(=O)C1=CC(O)=CC=C1O	0.08	Gentisic acid		78
271	OC1(CCN(CCCC(=O)C2=CC=C(F)C=C2)CC1)C1=CC=C(Cl)C=C1	1.34	Haloperidol		38
272	COC1=C(CCCCNC2=NC(=O)C(CC3=CN=C(C)C=C3)=CN2)N=CC=C1	-2.00	Icotidine		78
273	NC(CC1=CC(O)=C(O)C=C1)C(O)=O	-0.77	Levodopa		78
274	CN1CCC23CCCCC2C1CC1=CC=C(O)C=C31	0.00	Levorphanol		78
275	FC(F)(F)CC(Cl)Br	0.35	Lin_train_45		78
276	FC(Br)CC(F)(F)F	0.27	Lin_train_55		78
277	CN1CCCCC1CCN1C2=C(SC3=C1C=C(C=C3)S(C)=O)C=CC=C2	-0.36	Mesoridazine		38
278	CN(CC1=NC2=C(N=C1)N=C(N)N=C2N)C1=CC=C(C=C1)C(=O)NC(CCC(O)=O)C(O)=O	-1.52	Methotrexate		78
279	CNCCCN1C2=C(SC3=C1C=C(Cl)C=C3)C=CC=C2	1.37	Nor-1-chlorpromazine		38
280	NCCCN1C2=C(SC3=C1C=C(Cl)C=C3)C=CC=C2	0.97	Nor-2-chlorpromazine (CID 74981)		38
281	COC1=CC=C(CCNCCCC(C#N)(C(C)C)C2=CC=C(OC)C(OC)=C2)C=C1OC	-0.64	Norverapamil		78
282	CCCN1CC(CSC)CC2C1CC1=CNC3=CC=CC2=C13	0.30	Pergolide		78
283	CN1CCC2(C)C1N(C)C1=C2C=C(OC(=O)NC2=CC=CC=C2)C=C1	1.00	Phenserine		78
284	CCC1(C(=O)NCNC1=O)C1=CC=CC=C1	-0.07	Primidone		78
285	COC1=CC2=C(C=CN=C2C=C1)C(O)C1CC2CCN1CC2C=C	-0.46	Quinidine		78
286	OC(=O)CNC(=O)C1=CC=CC=C1O	-0.44	Salicyluric acid		78
287	CN(C)CC1=CC=C(CSCCNC2=NC(=O)C(CC3=CC=C4C=CC=CC4=C3)=CN2)O1	-1.30	SK&F 93319		78
288	NC1=C2CCCCC2=NC2=C1C=CC=C2	-0.13	Tacrine		78
289	CC1=CC=C(CC2=CNC(NCCCCC3=NC=C(Br)C=C3C)=NC2=O)C=N1	-1.88	Temelastine		78
290	CC1=NN=C2CN=C(C3=C(Cl)C=CC=C3)C3=C(C=CC(Cl)=C3)N12	0.74	Triazolam		17
291	OCC1=NN=C2CN=C(C3=CC=CC=C3)C3=CC(Cl)=CC=C3N12	-1.27	alpha-Hydroxyalprazolam		78
292	CN(C)S(=O)(=O)C1=CC=C(C=C1)C1=C(OC2=CC=C(OCCN3CCCCC3)C=C2)C2=C(C=C1)C=C(O)C=C2	-0.37			80
293	CS(=O)(=O)C1=CC=C(C=C1)C1=C(OC2=CC=C(OCCN3CCCCC3)C=C2)C2=C(C=C1)C=C(O)C=C2	-0.81			80
294	CCS(=O)(=O)C1=CC=C(C=C1)C1=C(OC2=CC=C(OCCN3CCCCC3)C=C2)C2=C(C=C1)C=C(O)C=C2	-0.92			80
295	OC1=CC2=C(C=C1)C(OC1=CC=C(OCCN3CCCCC3)C=C1)=C(C=C2)C1=CC=CC(=C1)C#N	0.17			80
296	OC1=CC(=CC=C1)C1=C(OC2=CC=C(OCCN3CCCCC3)C=C2)C2=C(C=C1)C=C(O)C=C2	-0.57			80
297	OC1=CC=C(C=C1)C1=C(OC2=CC=C(OCCN3CCCCC3)C=C2)C2=C(C=C1)C=C(O)C=C2	-0.77			80
298	OC1=CC2=C(C=C1)C(OC1=CC=C(OCCN3CCCCC3)C=C1)=C(C=C2)C1=CC=C(F)C=C1	1.25			80
299	OC1=CC2=C(C=C1)C(OC1=CC=C(OCCN3CCCCC3)C=C1)=C(C=C2)C1=CC=CC(F)=C1	0.73			80
300	OC1=CC2=C(C=C1)C(OC1=CC=C(OCCN3CCCCC3)C=C1)=C(C=C2)C1=CC=C(F)C(F)=C1	0.92			80
301	CCN\\C(NCCSCC1=C(Br)C=CC=N1)=N\\C#N	-2.15	Comp13		39
302	FC(F)(F)C1=C(Cl)N=C(C=C1)N1CCNCC1	1.64	Org12692		81
303	CN1CC2=C(N=CN2C2=C(SC=C2)C1=O)C(=O)OC(C)(C)C	-0.25	RO19-4603		81
304	NC1=C(I)C=C(C=C1)C1=NC2=CC=C(O)C=C2S1	0.18	2-(3'-Iodo-4'-aminophenyl)-6-hydroxybenzothiazole		81
305	ClC1=CC=CC(OC2CCN(CCC3CCCN3S(=O)(=O)C3=CC4=C(C=CN4)C=C3)CC2)=C1	-0.05	SB-656104-A		81
306	CN1N=C(C(=O)NC2CC3CCCC(C2)N3C)C2=CC=CC=C12	-0.69	granisetron		81
307	CC1=CN(C2CC(N=[N+]=[N-])C(CO)O2)C(=O)NC1=O	-0.89	Zidovudine		81
308	CC\\C(=C(\\C1=CC=CC=C1)C1=CC=C(OCCN(C)C)C=C1)C1=CC=CC=C1	0.92	Tamoxifen		81
309	OC(=O)CCCC1=CC=C(C=C1)N(CCCl)CCCl	-1.70	Chlorambucil		81
310	OC1(CCN(CCCC(=O)C2=CC=C(F)C=C2)CC1)C1=CC=C(Br)C=C1	1.38	Bromperidol		38
311	CN\\C(NCCSCC1=C(C)N=CN1)=N/C#N	-1.42	Cimetidine		39
312	CN\\C(NCCSCC1=CC=C(CN(C)C)O1)=C/N(=O)=O	-1.23	Ranitidine		39
313	COC1=CC=CN=C1CCCCNC1=NC=C(CC2=CC=CC(C)=N2)C(=O)N1	-1.30	SKF 93319		81
314	CC(C)(C)OC(=O)C1=C2C3CCCN3C(=O)C3=C(C=CC=C3Br)N2C=N1	-0.09	Bretazenil		81
315	FC(F)(F)C1=CC(OC2CCN(CCCCNC(=O)C3=CC=C(Br)C=C3)CC2)=CC=C1	1.04	Piperidinederivatives 1		82
316	FC(F)(F)C1=CC(NC2CCN(CCCCNC(=O)C3=CC=C(Br)C=C3)CC2)=CC=C1	1.18	Piperidinederivatives 2		82
317	FC(F)(F)C1=CC(OC2CCN(CCCCNC(=O)C3=CC=NC4=C3C=CC=C4)CC2)=CC=C1	0.48	Piperidinederivatives 3		82
318	CC(=O)N[C@H]1CC[C@H](CCN2CCN(CC2)C2=CC=CC(Cl)=C2Cl)CC1	1.08	Piperazinederivatives 6		82
319	CCC(=O)N[C@H]1CC[C@H](CCN2CCN(CC2)C2=CC=CC(Cl)=C2Cl)CC1	0.90	Piperazinederivatives 7		82
320	CS(=O)(=O)N[C@H]1CC[C@H](CCN2CCN(CC2)C2=CC=CC(Cl)=C2Cl)CC1	1.00	Piperazinederivatives 8		82
321	COC1=C(C=CC=C1)N1CCN(CCCCNC(=O)C2=CC3=C(C=CC=C3)C=C2)CC1	0.78	Piperazinederivatives 12		82
322	F\\C=C\\O\\C=C\\F	0.13	S111		83
323	COC1=CC2=C(OCC2)C(CNC2CCCNC2C2=CC=CC=C2)=C1	0.39	S115		83
324	NCCN1N=CC2=C1C=C(Cl)C(Cl)=C2	0.11	S114		83
325	CN(C)CCCN1C2CCCCCC2CCC2=CC=CC=C12	0.83	S113 amitryptalline		83
326	CC1CCN(CCC2CCN2S(=O)(=O)C2=CC=CC(O)=C2)CC1	-0.08	S118		83
327	COC1=CC2=C(C=C1)N([C@@H](C)[C@@H]2CC(O)=O)C(=O)C1=CC=C(Cl)C=C1	-1.26			84
328	CCC1=CC(N\\C(C)=N\\C2=CC=CC(CC)=C2)=CC=C1	1.20			84
329	CCCN(CCC)CCC1=C2CC(=O)NC2=CC=C1	0.25	ropinirole (SKF101468)	Blood	32
330	CC1(O)NC=C2CN=C(C3=CC=CC=C3F)C3=CC(Cl)=CC=C3N12	-0.07	1-Hydroxymidazolam		78
331	CC(NC(C)(C)C)C(=O)C1=CC(Cl)=CC=C1	1.40	bupropion		85
332	NC(N)=O	-1.04	urea		85
333	CCCC(=O)NC1=CC(C(C)=O)=C(OCC(O)CNC(C)C)C=C1	-0.15	acebutolol		85
334	NC1=NC(=O)C2=C(N1)N(COCCO)C=N2	-0.84	acyclovir		85
335	CC(C)NCC(O)COC1=CC=CC=C1CC=C	-0.23	alprenolol		85
336	CC(C)NCC(O)COC1=CC=C(CCOCC2CC2)C=C1	0.39	betaxolol		85
337	CC(C)(C)NCC(O)COC1=CC=CC=C1C#N	0.38	bunitrolol		85
338	OC(=O)COCCN1CCN(CC1)C(C1=CC=CC=C1)C1=CC=C(Cl)C=C1	-1.30	Cetirizine		86
339	COC1=C(OC)C=C2C(=O)C(CC3CCN(CC4=CC=CC=C4)CC3)CC2=C1	0.89	donepezil		85
340	CC(C)(C(O)=O)C1=CC=C(C=C1)C(O)CCCN1CCC(CC1)C(O)(C1=CC=CC=C1)C1=CC=CC=C1	-0.77	fexofenadine		48
341	CN(C)C(=O)C(CCN1CCC(O)(CC1)C1=CC=C(Cl)C=C1)(C1=CC=CC=C1)C1=CC=CC=C1	0.77	loperamide		85
342	COCCC1=CC=C(OCC(O)CNC(C)C)C=C1	1.15	metoprolol		85
343	COC1=CC2=C(C=C1)N=C(N2)S(=O)CC1=NC=C(C)C(OC)=C1C	-0.82	omeprazole		85
344	NC(=O)C1=NN(C=N1)C1OC(CO)C(O)C1O	-0.67	ribavirin		85
345	CN1C2CC(CC1C1OC21)OC(=O)C(CO)C1=CC=CC=C1	0.23	scopolamine		85
346	CCCC(C)C1(CC=C)C(=O)NC(=O)NC1=O	0.20	secobarbital		85
347	CC(C)NCC(O)C1=CC=C(NS(C)(=O)=O)C=C1	-0.28	sotalol		85
348	CC(C)(C)C1=CC=C(C=C1)C(O)CCCN1CCC(CC1)C(O)(C1=CC=CC=C1)C1=CC=CC=C1	0.64	terfenadine		85
349	CC(C=CC1=C(C)CCCC1(C)C)=CC=CC(C)=CC(O)=O	-0.49	tretinoin		85
350	CN(C)CCCN1C2=CC=CC=C2SC2=C1C=C(C=C2)C(F)(F)F	1.44	triflupromazine		85
351	CN(C)C(=O)CC1=C(N=C2C=CC(C)=CN12)C1=CC=C(C)C=C1	-0.48	zolpidem		85
352	CCC1(O)CC2CN(C1)CCC1=C(NC3=CC=CC=C13)C(C2)(C(=O)OC)C1=C(OC)C=C2N(C=O)C3C4(CCN5CC=CC(CC)(C45)C(OC(C)=O)C3(O)C(=O)OC)C2=C1	-0.74	vincristine		87
353	CCCCN1CC2CC3=CC(OC)=C(OC)C=C3C2C1	0.31	AR-1D9859		85
354	CNC(C)CC1CCCCC1	1.08	propylhexedrine		85
355	COC1=C2OC3CC(O)C=CC33CCN(C)CC(C=C1)=C23	0.32	galanthamine		85
356	CCCC(=O)C1=CC2=C(SC3=CC=CC=C3N2CCCN2CCN(C)CC2)C=C1	0.83	butaperazine		85
357	CCC1(O)CC2CN(C1)CCC1=C(NC3=CC=CC=C13)C(C2)(C(=O)OC)C1=C(OC)C=C2N(C)C3C4(CCN5CC=CC(CC)(C45)C(OC(C)=O)C3(O)C(=O)OC)C2=C1	-1.00	vinblastine		87
358	O=C1C=CC=C2C3CNCC(C3)CN12	-1.09	cytisine		85
359	CC1OC(CC(O)C1O)OC1C(O)CC(OC2C(O)CC(OC3CCC4(C)C(CCC5C4CC(O)C4(C)C(CCC54O)C4=CC(=O)OC4)C3)OC2C)OC1C	-2.00	digoxin		87
360	COC1=CC=CC2=C1C(=O)C1=C(C(O)=C3CC(O)(CC(OC4CC(N)C(O)C(C)O4)C3=C1O)C(=O)CO)C2=O	-0.83	doxorubicin		85
361	OCC1COC2=C(C=CC=C2O1)N1CCN(CCNC(=O)C2=CC=C(F)C=C2)CC1	-0.45	flesinoxan		85
362	CCCN1C2=C(NC(=N2)C2CCC(=O)C2)C(=O)N(CCC)C1=O	-1.40	apaxifylline		85
363	CC1=C(C=CC=C1O)C(=O)NC(CSC1=CC=CC=C1)C(O)CN1CC2CCCCC2CC1C(=O)NC(C)(C)C	-0.93	nelfinavir		85
364	CC(C)CN(CC(O)C(CC1=CC=CC=C1)NC(=O)OC1CCOC1)S(=O)(=O)C1=CC=C(N)C=C1	-0.56	amprenavir		85
365	CNC1CCC(C2=CC(Cl)=C(Cl)C=C2)C2=CC=CC=C12	1.60	sertraline		85
366	C=COCCCCOC=C	0.12	1,4-divinyloxybutane		85
367	CCN(C)C(=O)OC1=CC=CC(=C1)C(C)N(C)C	0.88	rivastigmine		85
368	OC(CF)CN1C=CN=C1N(=O)=O	-0.01	fluoromisonidazole		85
369	O=C(CCC1CCN(CC2=CC=CC=C2)CC1)C1=CC2=C(CCCCN2)C=C1	1.14	zanapezil		85
370	NC(=O)C(C1CCN(CCC2=CC3=C(OCC3)C=C2)C1)(C1=CC=CC=C1)C1=CC=CC=C1	-0.62	darifenacin		85
371	CN(C)CCCN1C2=CC=CC=C2S(=O)C2=CC=CC=C12	-0.48	Promazine 5-sulfoxide		85
372	COCCCC\\C(=N\\OCCN)C1=CC=C(C=C1)C(F)(F)F	0.79	fluvoxamine		85
373	CNCCCN1C2=CC=CC=C2CCC2=C1C=CC(O)=C2	0.53	ZINC-05140934		85
374	COC1=CC=CC(CN)=C1O	0.56	3-MoSA	Plasma	88
375	NC(N)=NC1=NC(=CS1)C1=CC(O)=C(O)C=C1	-1.54	Guanidinothiazol Analogue 17 AC1LBIBI -- pubmed		89
376	N\\C(NC1=CC=CC=C1)=N/C1=CC=CC=C1	0.00	1,3-diphenylguanidine		90
377	CCCCC	0.76	Pentane		90
378	CCCCCC	0.80	Hexane		90
379	CCCCCCC	0.81	Heptane		90
380	CCCC(C)C	0.97	2-methylpentane		90
381	CC(C)(C)C1=NC(=CC(=N1)C(F)(F)F)N1CCN(CCCSC2=NC=CC(=O)N2)CC1	0.30	LU-201640		91
382	COC1=CC=C(C=C1CNC1C2CCN(CC2)C1C(C1=CC=CC=C1)C1=CC=CC=C1)C(C)C	0.48	Pfizer Compound 1		91
383	COC1=CC=C(C=C1CNC1C2CCN(CC2)C1C(C1=CC=CC=C1)C1=CC=CC=C1)C(C)(C)C	0.46	Pfizer Compound 2		91
384	FC(F)OC1=CC=C(OC(F)(F)F)C=C1CNC1CCCNC1C1=CC=CC=C1	0.88	Pfizer Compound 10		91
385	COC1=CC2=C(C=C1CNC1C3CCN(C3)C1C(C1=CC=CC=C1)C1=CC=CC=C1)N(CC2)S(C)(=O)=O	-1.00	Pfizer Compound 13		91
386	COC1=CC2=C(C=C1CNC1CCCNC1C1=CC=CC=C1)N(C(C)C2)S(C)(=O)=O	-0.42	Pfizer Compound 14		91
387	COC1=CC=C(C=C1CNC1CCCNC1C1=CC=CC=C1)N(C1=NC(C)=C(C)S1)S(C)(=O)=O	-0.37	Pfizer Compound 18		91
388	COC1=CC2=C(C=C1CNC1CCCNC1C1=CC=CC=C1)N=C(S2)C1=CC=CC=C1	1.26	Pfizer Compound 23		91
389	COC1=CC=C(C=C1CNC1C2CCN(CC2)C1C(C1=CC=CC=C1)C1=CC=CC=C1)C(C)(C)O	-0.89	Pfizer Compound 3		91
390	NC1=CC=CC(CN2CCC(CC2)NC(=O)C(O)(C2CCC(F)(F)C2)C2=CC=CC=C2)=N1	-0.89	COMPOUND A		91
391	COC1=CC=CC(CC2CCN(CC2)C2CCC(CC2)(OC)C2=CC=C3OCOC3=C2)=C1	0.74	BMS-184111 HCl		91
392	CC1CN(CCC1(C(O)=O)C1=CC=CC=C1)C1CCC(CC1)(C#N)C1=CC=C(F)C=C1	-0.70			92
393	CC1=C(CCN2CCC(CC2)=C(C2=CC=C(F)C=C2)C2=CC=C(F)C=C2)C(=O)N2C=CSC2=N1	0.30			92
394	CN(C1CCN(C[C@H](O)COC2=CC(F)=C(F)C=C2)CC1)C1=NC2=CC=CC=C2S1	0.59			92
395	CN(C1CCN(CC(O)COC2=CC=C(F)C=C2)CC1)C1=NC2=C(S1)C=CC=C2	0.78			92
396	CN(C(=O)C(C)(C)C1=CC(=CC(=C1)C(F)(F)F)C(F)(F)F)C1=C(C=CC(N)=C1)C1=CC=CC=C1C	0.34	18		93
397	CN(CC1=CC(=CC(=C1)C(F)(F)F)C(F)(F)F)C(=O)C1=C(C=CN=C1)C1=CC=CC=C1Cl	0.89	19		93
398	FC(F)(F)C1=CC(=CC(=C1)C(=O)N1CCC2(CC1)OC(=O)NCC2C1=CC=CC=C1)C(F)(F)F	-0.66	24		93
399	CN(CC1=CC(=CC(=C1)C(F)(F)F)C(F)(F)F)C(=O)C1=C(C=CN=C1)C1=CC=CC=C1C	0.68	42		93
400	CCN1N=NN(CCN2CCC(COC)(CC2)N(C(=O)CC)C2=CC=CC=C2)C1=O	-0.89	Alfentanil		33
401	CCC1NC(=O)C(C(O)C(C)C\\C=C\\C)N(C)C(=O)C(C(C)C)N(C)C(=O)C(CC(C)C)N(C)C(=O)C(CC(C)C)N(C)C(=O)C(C)NC(=O)C(C)NC(=O)C(CC(C)C)N(C)C(=O)C(NC(=O)C(CC(C)C)N(C)C(=O)CN(C)C1=O)C(C)C	-0.70	Cyclosporin A		87
402	ClC1=C(COC(CN2C=CN=C2)C2=C(Cl)C=C(Cl)C=C2)C=CS1	-0.20	Tz-3		91
403	COC1=CC=CC=C1CNC1C2CCN(CC2)C1C(C1=CC=CC=C1)C1=CC=CC=C1	0.37	Pfizer Compound 4		91
404	COC1=CC=C(C=C1CNC1CCCNC1C1=CC=CC=C1)C(C)(C)C	0.98	Pfizer Compound 6		91
405	COC1=CC=C(OC(F)(F)F)C=C1CNC1CCCNC1C1=CC=CC=C1	0.63	Pfizer Compound 7		91
406	CC(C)(C)C1=CC=C(OC(F)(F)F)C(CNC2CCCNC2C2=CC=CC=C2)=C1	0.96	Pfizer Compound 9		91
407	CC(C)OC1=CC=C(OC(F)(F)F)C=C1CNC1CCCNC1C1=CC=CC=C1	0.41	Pfizer Compound 11		91
408	COC1=CC=C(C=C1CNC1CCCNC1C1=CC=CC=C1)S(C)(=O)=O	-0.15	Pfizer Compound 12		91
409	COC1=CC=C(C=C1CNC1CCCNC1C1=CC=CC=C1)C1=NC=CS1	0.36	Pfizer Compound 15		91
410	COC1=CC2=C(C=C1CNC1CCCNC1C1=CC=CC=C1)N=C(C)S2	0.48	Pfizer Compound 17		91
411	COC1=CC=C(C=C1CNC1CCCNC1C1=CC=CC=C1)N1N=C(C)C=C1C	0.11	Pfizer Compound 20		91
412	COC1=CC2=C(C=C1CNC1CCCNC1C1=CC=CC=C1)N=C(S2)C(C)(C)C	0.85	Pfizer Compound 21		91
413	CC(C)OC1=CC2=C(C=C1CNC1CCCNC1C1=CC=CC=C1)N=C(C)S2	0.32	Pfizer Compound 22		91
414	COC1=CC2=C(C=C1CNC1CCCNC1C1=CC=CC=C1)N=C(S2)C1CC1	0.62	Pfizer Compound 24		91
415	CC(C)(O)CN1N=C(C=CC1=O)C1=C2C=CC=CN2N=C1C1=CC=CC=C1	-0.23	Compound 13		91
416	CN(C)C(=O)CN1N=C(C=CC1=O)C1=C2C=CC=CN2N=C1C1=CC=CC=C1	-1.00	Compound 17		91
417	CN1CCC(CC1)N1N=C(C=CC1=O)C1=C2C=CC=CN2N=C1C1=CC=CC=C1	0.06	compound 32		91
418	COCCCN1CCC(CC1)NC(=O)C1=CC(Cl)=C(N)C2=C1OCC2	-0.10			92
419	CCCN(CCC)C1=CC(C)=NC2=C(C(C)=NN12)C1=C(C)C=C(N=C1)N(C)C	0.07			92
420	OC(CNCC(O)C1CCC2=C(O1)C=CC(F)=C2)C1CCC2=C(O1)C=CC(F)=C2	0.57			92
421	CC1=CC=C(O)C(CN2C(NC3CCN(CCN)CC3)=NC3=C2C=CC=C3C)=N1	0.63			92
422	FC1=CC=CC=C1C1=CC=C2N=C(CC(=O)NC2=C1)C1=CC=NC(=C1)C#N	-0.30	25		93
423	FC1=CC=C(CC2CCN(CCS(=O)C3=CC4=C(NC(=O)O4)C=C3)CC2)C=C1	-0.52	Besonprodil 9		93
424	COC1=CC=C(C=C1)C1=NN(CCO)C(=N1)C1=CC(CN(C)C)=CC=C1	0.71	28		93
425	COCN1N=C(N=C1C1=CC(CN(C)C)=CC=C1)C1=CC=C(OC)C=C1	1.38	29		93
426	COCCN1C(C)=NC(N2CCC(CC2)C2=CC=C(F)C=C2)=C(C1=O)[N+]([O-])=O	0.20	37		93
427	O=C1CC(=NC2=CC=C(C=C2N1)C#CC1=CC=CC=C1)C1=CC=CC(=C1)C#N	0.30	43		93
428	CC1=NC(N2CCC3=C(CC2)C=CC=C3)=C(C#N)C(=O)N1CC(F)(F)F	0.60	47		93
429	BrC1=CC(Br)=C(N=C2NCCN2)C(Br)=C1	0.58	TZ-19		94
430	COC(=O)C1C(C)CC(NC2=CC=CC(=C2)[N+]([O-])=O)=CC1=O	-1.00	DM44		91
431	COC(=O)C1C(C)CC(NC2=CC=CC(OC(F)(F)F)=C2)=CC1=O	-0.17	DM49		91
432	COC(=O)C1C(C)CC(NC2=CC=C(Cl)C=C2)=CC1=O	-0.95	DM5		91
433	COC1=CC=CC=C1CNC1CCCNC1C1=CC=CC=C1	0.87	Pfizer Compound 5		91
434	COC1=CC=C(C=C1CNC1CCCNC1C1=CC=CC=C1)C(C)C	0.92	Pfizer Compound 8		91
435	COC1=CC2=C(C=C1CNC1CCCNC1C1=CC=CC=C1)N=C(C)O2	0.49	Pfizer Compound 19		91
436	CC(=O)CN1N=C(C=CC1=O)C1=C2C=CC=CN2N=C1C1=CC=CC=C1	-0.31	Compound 5		91
437	CO[C@H]1CNCC[C@H]1NC(=O)C1=CC(Cl)=C(N)C=C1OC	-0.22			92
438	CN1N=NC2=C1C=C(C=C2)[C@@H](N1C=NC=N1)C1=CC=C(Cl)C=C1	-0.16			92
439	C(CNCC1CCC2=CC=CC=C2O1)CNC1=NCCCN1	-0.01			92
440	C[C@H]1CN2C(=S)NC3=CC(Cl)=CC(CN1CC=C(C)C)=C23	0.28			92
441	CCC1=C(C)N=C2C=CC(=CC2=C1)C(=O)C1CCC(CC1)OC	0.33			92
442	CC1=NC(N2CCC3=C(CC2)C=CC=C3)=C(C(O)=N1)N(=O)=O	-0.59	5		93
443	NC1=NC(NCCC2=CC=C(O)C=C2)=NC2=NC(=NN12)C1=CC=CO1	-1.30	17 ZM0241385		93
444	NC1=NC(COC2=NC=CC=C2)=C(C#N)C(=N1)C1=CC=CO1	0.00	20		93
445	ClC1=CC=C2N=C(CC(=O)NC2=C1)C1=C(C=CS1)C#N	-0.14	21		93
446	CCCCCCNC(=O)C(C1=CC=CC=C1)C1=CC=CC=C1	0.74	22		93
447	COC1=CC=C(C=C1)C1=NC2=CC=CC=C2C(NCCO)=C1	0.90	25 test		93
448	COC1=CC=C(C=C1)C1=NN(C)C(=N1)C1=CC(CN(C)C)=CC=C1	1.26	27		93
449	CC(C)N1N=NC(NC(=O)C2C3=C(OC4=C2C=CC=C4)C=CC=C3)=N1	-0.12	35		93
450	CCN1C(C)=NC(N2CCC3=C(CC2)C=CC=C3)=C(C1=O)N(=O)=O	0.04	44		93
451	OCCN1C=NC(N2CCC3=C(CC2)C=CC=C3)=C(C#N)C1=O	0.00	46		93
452	CC1=NC=CC(=C1)C1=CC2=NC(=NN2C(N)=C1)C1=NC=CC=C1	-0.10	48		93
453	CC1=NC(NC(=O)C2C3=C(OC4=C2C=CC=C4)C=CC=C3)=NO1	-0.40	49		93
454	CCN1N=NC(NC(=O)C2C3=C(OC4=C2C=CC=C4)C=CC=C3)=N1	-0.80	51		93
455	BrC1=CC=CC(Br)=C1N=C1NCCN1	0.33	TZ-2		94
456	ClC1=CC(Br)=CC(Cl)=C1N=C1NCCN1	0.41	TZ-21		94
457	OC[C@H]1O[C@@](CO)(O[C@H]2O[C@H](CO)[C@@H](O)[C@H](O)[C@H]2O)[C@@H](O)[C@@H]1O	-1.70	sucrose		87
458	CC(=O)CC(C1=CC=CC=C1)C1=C(O)C2=CC=CC=C2OC1=O	-1.30	Warfarin		87
459	CN(C)CCCN1C2=CC=CC=C2CCC2=CC=C(Cl)C=C12	1.04	Clomipramine		33
460	CCC1=CC2=C(S1)N(C)C(=O)CN=C2C1=C(Cl)C=CC=C1	0.51	Clotiazepam		33
461	OC(CCN1CCCCC1)(C1CCCCC1)C1=CC=CC=C1	1.32	Trihexyphenidyl		33
462	CC1=CC=C(C=C1)C(=C/CN1CCCC1)\\C1=NC(\\C=C\\C(O)=O)=CC=C1	-1.14	acrivastine		46
463	BrC1=CC=C2C3CNCC(C3)CN2C1=O	-0.05	Bromocytisine		91
464	COC1=C2O[C@H]3C[C@@H](O)C=C[C@]33CCNCC(C=C1)=C23	0.18			92
465	Cl\\C(=C/N1C=NC=N1)C1=C(Cl)C=C(Cl)C=C1	0.28			92
466	NCC1=CC=CC(NC(=O)C2=CC3=C(C=CC=C3)C=C2)=C1	0.74	11		93
467	CC(C)C1=CC=C(SCCCC2CCN2C)C=C1	1.70	12		93
468	ClC1=CC(Cl)=C(N=C2NCCN2)C(Cl)=C1	0.47	TZ-18		94
469	CC1=CC(Br)=CC(C)=C1N=C1NCCN1	-0.28	TZ-28		94
470	[O-][N+](=O)C1=CC2=C(NC(=O)CN=C2C2=CC=CC=C2)C=C1	0.32	Nitrazepam		33
471	CC(CN1C2=CC=CC=C2SC2=CC=CC=C12)N(C)C	1.30	Promethazine		33
472	CCCCNC(=O)NS(=O)(=O)C1=CC=C(C)C=C1	-1.01	tolbutamide		33
473	CN(C)CCC(C1=CC=C(Cl)C=C1)C1=NC=CC=C1	1.53	Chlorpheniramine		46
474	CC1=C2OC3=C(C=CC=C3)C3(O)CNCC3C2=CC=C1	0.39	ORG-30526		21
475	CCCCCCCCCC	0.67	Decane		95
476	ClC1=CC=C(Cl)C(=C1)N=C1NCCN1	0.38	TZ-11		91
477	CC1=CC=CC=C1N=C1NCCN1	-1.39	TZ-17		91
478	NC1=NC(=O)N(C=C1)C1CC(CO)C(CO)O1	-0.79	2',3'-Dideoxy-3'-hydroxymethylcytidine		91
479	NC1=NC(=O)N(C=C1)[C@H]1CC[C@@H](CO)O1	-1.50	2',3'-Dideoxycytidine (zalcitabine)		91
480	C[C@]12N[C@H](CC3=CC=CC=C13)C1=CC=CC=C21	1.11	MK-801		91
481	ClC1=CC=C(N=C2NCCN2)C(Cl)=C1	0.16	TZ-10		94
482	CC1=CC(Cl)=CC=C1N=C1NCCN1	-0.87	TZ-12		94
483	CC1=CC=C(N=C2NCCN2)C(Cl)=C1	-0.65	TZ-13		94
484	CC1=CC=C(N=C2NCCN2)C(C)=C1	-1.30	TZ-14		94
485	OCC(O)CO	-0.21	glycerol		87
486	CC(O)C(O)=O	0.16	Lactic acid		87
487	CC(C)CC(N)C(O)=O	0.00	Leucine		87
488	CCC1=CC=C(C=C1)C(=O)C(C)CN1CCCC1	1.08	Inaperisone		33
489	NC1=CC=C(C=C1)C(O)=O	-1.40	p-aminobenzoic acid		35
490	CC(N)C(O)=O	-0.17	Alanine		87
491	ClC1=CC=CC(Cl)=C1N=C1NCCN1	0.11	TZ-1		94
492	CCCCCCCC	0.69	Octane		96
493	CCCCCCCCC	0.52	Nonane		96
494	C1CNC(N1)=NC1=CC=CC=C1	-1.89	TZ-15		94
495	OC1=C(CC=C)C=CC=C1\\C=N\\NC(=O)CN1CCN(CC2=CC=CC=C2)CC1	-0.17	PAC-1	serum	97
496	NS(=O)(=O)C1=CC=C(CN2CCN(CC(=O)N\\N=C\\C3=CC=CC(CC=C)=C3O)CC2)C=C1	-1.67	SPAC-1	serum	97
497	CC1=CC=C(C=C1)C(=C\\CN1CCCC1)\\C1=NC=CC=C1	0.77	Triprolidine		48
498	C[C@@H]1C[C@H]2[C@@H]3CCC4=CC(=O)C=C[C@]4(C)[C@@]3(F)[C@@H](O)C[C@]2(C)[C@@]1(O)C(=O)CO	-0.52	Dexamethasone		48
499	CCC(C)C1OC2(CCC1C)CC1CC(CC=C(C)C(OC3CC(OC)C(OC4CC(OC)C(O)C(C)O4)C(C)O3)C(C)C=CC=C3COC4C(O)C(C)=CC(C(=O)O1)C34O)O2	-1.00	Ivermectin		48
500	CCOC(=O)N1CCC(CC1)=C1C2=C(CCC3=C1N=CC=C3)C=C(Cl)C=C2	0.20	Loratadine		48
501	CCOC(=O)C1(CCN(C)CC1)C1=CC=CC=C1	0.83	Meperidine		48
502	CCC(=O)C(CC(C)N(C)C)(C1=CC=CC=C1)C1=CC=CC=C1	0.60	Methadone		48
503	CNS(=O)(=O)CCC1=CC2=C(NC=C2C2CCN(C)CC2)C=C1	-0.37	Naratriptan		48
504	CC(=O)OC1C2=C(C)C(CC(O)(C(OC(=O)C3=CC=CC=C3)C3C4(COC4CC(O)C3(C)C1=O)OC(C)=O)C2(C)C)OC(=O)C(O)C(NC(=O)C1=CC=CC=C1)C1=CC=CC=C1	-0.30	Paclitaxel		48
505	CN(C)CCC1=CNC2=C1C=C(CN1C=NC=N1)C=C2	-0.70	Rizatriptan		48
506	CCC(=O)N(C1=CC=CC=C1)C1(COC)CCN(CCC2=CC=CS2)CC1	0.20	Sufentanil		48
507	CNS(=O)(=O)CC1=CC2=C(NC=C2CCN(C)C)C=C1	-0.88	Sumatriptan		48
508	CN(C)CCC1=CNC2=C1C=C(CC1COC(=O)N1)C=C2	-1.01	Zolmitriptan		48
509	CN1CC(=O)N2C(CC3=C(NC4=CC=CC=C34)C2C2=CC=C3OCOC3=C2)C1=O	-1.00	Tadalafil	Serum	98
510	CCCC1=NC(C)=C2N1NC(=NC2=O)C1=C(OCC)C=CC(=C1)S(=O)(=O)N1CCN(CC)CC1	-1.40	Vardenafil	Serum	98
511	CCCC1=NN(C)C2=C1NC(=NC2=O)C1=C(OCC)C=CC(=C1)S(=O)(=O)N1CCN(C)CC1	-1.30	Sildenafil	Serum	98
512	CC1CN(CC2=NC=CC=N2)CC1C1=NC2=C(C=NN2C2CCOCC2)C(=O)N1	-0.40	PF-4447943		98
513	CN1C=C(C(=N1)C1=CC=C(OCC2=NC3=C(C=CC=C3)C=C2)C=C1)C1=CC=NC=C1	-0.06	PF-02545920		98
514	FCC(=O)NCCCCCC(=O)NC1=CC=CC=C1	-0.51	FAHA	Blood	99
515	FC1=CC=C(C=C1)C(=O)CCCN1CCCN(CC1)C1=CC=C(Cl)C=C1	1.48	SYA013		100
516	CN(C)C1=CC(CNC2=CC=CC3=CC=C(CO)N=C23)=C(O)C=C1	0.38	ML	Plasma	101
517	NC1=C(NC(=O)C2=CC=C(CNC(=O)OCC3=CC=CC=C3)C=C2)C=CC=C1	-0.85	6 (Ms-275)	plasma	102
518	CC(=O)NC1=CC=C(C=C1)C(=O)NC1=C(N)C=CC=C1	-0.58	7 (CI-994)	plasma	102
519	CC(=O)CC1=CC=C(C=C1)C(=O)NC1=C(N)C=CC(=C1)C1=CC=CS1	-0.62	8	plasma	102
520	CN1CCN(CC2=CC=C(C=C2)C(=O)NC2=C(N)C=CC(=C2)C2=CC=CC=C2)CC1	0.56	16	plasma	102
521	CN1CCCC11CCN(CC2=CC=C(C=C2)C(=O)NC2=C(N)C=CC(=C2)C2=CC=CC=C2)CC1	-0.03	19	plasma	102
522	CN(C)C1CCN(CC2=CC=C(C=C2)C(=O)NC2=C(N)C=CC(=C2)C2=CC=CC=C2)CC1	-0.11	20	plasma	102
523	CNCC1=CC=C(C=C1)C(=O)NC1=C(N)C=CC(=C1)C1=CC=CC=C1	-0.05	25	plasma	102
524	CN(C)CC1=CC=C(C=C1)C(=O)NC1=C(N)C=CC(=C1)C1=CC=CC=C1	0.88	26	plasma	102
525	CN(C)CC1=CC=C(C=C1)C(=O)NC1=C(N)C=CC=C1	0.60	23	plasma	102
526	CN(C)CC1=CC=C(C=C1)C(=O)NC1=C(N)C=CC(=C1)C1=CC=CS1	0.77	28	plasma	102
527	COC1=CC(\\C=C\\C(=O)NCCN2C(C)=CC3=C2C=CC=C3)=CC(OC)=C1OC	-0.52	5a	plasma	103
528	COC1=CC(\\C=C\\C(=O)NCCN2C(=CC3=C2C=CC=C3)C(F)(F)F)=CC(OC)=C1OC	0.23	5d	plasma	103
529	CC1=CC2=C(C=CC=C2)N1CCNC(=O)\\C=C\\C1=CC(OCCO)=C(OCCO)C=C1	-1.00	6a	plasma	103
